# Supplementary material for: Discovery of novel fungal species and pathogens on bat carcasses in a cave in Yunnan Province, China
Source: Emerg Microbes Infect. 2020 Jul 9;9(1):1554–66. doi: 10.1080/22221751.2020.1785333 (PMC7473127; doi:10.1080/22221751.2020.1785333)
Supplement: Supplemental Material [file TEMI_A_1785333_SM2640.zip]

Archive with 2 entries (2 files):
- Supplementary files/Supplementary_figures.docx
- Supplementary files/Supplementary_tables.doc
